# Supplementary material for: Advancing Sustainable Healthcare in Obstetric and Maternity Nursing: Nurses’ Knowledge, Awareness, and Clinical Practice—A Cross-Sectional Study
Source: Int J Environ Res Public Health. 2026 May 30;23(6):734. doi: 10.3390/ijerph23060734 (PMC13299454; doi:10.3390/ijerph23060734)
Supplement: Supplementary file 1 [file ijerph-23-00734-s001.zip]

Archive with 1 entries (1 files):
- ijerph-4292205-supplementary.pdf
